# Supplementary material for: Genetic diversity, population structure and anthracnose resistance response in a novel sweet sorghum diversity panel
Source: Front Plant Sci. 2023 Oct 20;14:1249555. doi: 10.3389/fpls.2023.1249555 (PMC10623324; doi:10.3389/fpls.2023.1249555)
Supplement: Supplementary file 2 [file Table_1.xlsx]

## Sheet: Supplementary Table S1
Supplementary Table S1. Name, origin, sugar concentration(°Brix), flowering time (days after planting), population structure and anthracnose resistance response of the NPGS sweet sorghum diversity panel.
						Population Stucture						Anthracnose
PI	Name	Origin	°Brix	Flowering (Goergia, US)		Population	K1	K2	K3	K4		Texas	Puerto Rico	Georgia	Florida	Overall
PI_155631	Mbikiloni	Zambia	14.1	No-Flowering		Pop1	0.999	0	0.001	0		2	2	2	2	2
PI_156210	Mckotta	Malawi	15.5	No-Flowering		Pop1	0.998	0.001	0.001	0		2.25	2.25	2	2	2.125
PI_501104	ZM-2910	Zambia	11.8	No-Flowering		Pop1	0.9973	0	0.0017	0.001		3	2.25	2.75	2	2.5
PI_155608	MISALI	Zambia	14.1	No-Flowering		Pop1	0.997	0.002	0.001	0		2	2	2	2	2
PI_155796	MN 2012	Malawi	10.5	No-Flowering		Pop1	0.992	0.001	0.006	0.001		2	2	2	2	2
PI_501101	ZM-2835	Zambia	12	No-Flowering		Pop1	0.9903	0.001	0.0067	0.002		2	2	2.5	2.5	2.25
PI_156238	MN 2127	Malawi	14.9	No-Flowering		Pop1	0.9843	0	0.0097	0.006		2	2	2	2	2
PI_156448	MGALIMA	Tanzania	9.4	No-Flowering		Pop1	0.9747	0.0147	0.0047	0.006		2.25	2	2	2	2.0625
PI_156447	KANBOLYA	Tanzania	13.9	No-Flowering		Pop1	0.9597	0.0017	0.0347	0.004		2.5	2.5	2.5	2.25	2.4375
PI_156203	MN 2089	Malawi	15	No-Flowering		Pop1	0.9596	0.038	0.001	0.0013		2.75	2	2	2	2.1875
PI_156360	MN 2246	Tanzania	15.8	No-Flowering		Pop1	0.9357	0.0077	0.0357	0.021		2	2	2	2	2
PI_155760	Namuse	Malawi	14.8	61		Pop1	0.8953	0.1	0.0037	0.001		2	2.25	2.25	3	2.375
PI_501081	ZM-2491	Zambia	13.3	No-Flowering		Pop1	0.8907	0.09	0.0063	0.013		2.25	2.75	2	3	2.5
PI_156356	Sonkwe	Zambia	14.5	No-Flowering		Pop1	0.8676	0.0123	0.0334	0.0867		2	2	2	2	2
PI_505695	ZM/A 5050	Zambia	9.4	No-Flowering		Pop1	0.7706	0	0.1531	0.0764		2	2.75	2	2.5	2.3125
PI_156693	MN 2415	Kenya	14.5	No-Flowering		Pop1	0.7661	0.0047	0.013	0.2163		2	2.5	3	2.5	2.5
PI_274032	Kulubi Dwarf	Ethiopia	11.5	68		Pop1	0.7659	0.2341	0	0		3	2.5	2.5	2.5	2.625
PI_524891	Kamutahali	Zambia	14.5	No-Flowering		Pop1	0.7633	0.1007	0.13	0.006		2	2	2	2	2
PI_156896	Gatama	Zaire	14.6	No-Flowering		Pop1	0.7537	0.001	0.1527	0.0927		2.25	3.25	2.75	2	2.5625
PI_156354	MASAKA	Zambia	15.1	No-Flowering		Pop1	0.7503	0.0037	0.0457	0.2004		2.75	2	3	2.75	2.625
PI_152676	HEGIRI 1	Sudan	14.4	70		Pop1	0.7464	0.2536	0	0		2.13	2	2	2	2.0325
PI_156869	Gotema	Zaire	14	No-Flowering		Pop1	0.7457	0.001	0.148	0.1053		2.5	2	2	2	2.125
PI_247739	MN 4075	Zaire	12.3	61.5		Pop1	0.7444	0.003	0.136	0.1166		NaN	NaN	NaN	NaN	NaN
PI_533907	No. 68 Megalie	Ethiopia	10.3	69		Pop1	0.7417	0.2583	0	0		2.38	2	2	2	2.095
PI_156327	MASAKA	Zambia	14.9	No-Flowering		Pop1	0.7367	0.001	0.0827	0.1797		2.25	2	2.5	3.25	2.5
PI_156866	Urusogi	Zaire	14	No-Flowering		Pop1	0.7137	0.006	0.1633	0.117		2.25	2	2	2	2.0625
PI_156912	Rudaskwa	Zaire	14.2	No-Flowering		Pop1	0.6734	0.001	0.2463	0.0793		2.75	2	2.5	2	2.3125
PI_482863	TGR 1503	Zimbabwe	10.3	No-Flowering		Pop1	0.6	0.399	0.001	0		2	2.25	2.75	2.5	2.375
PI_156358	MN 2244	Zambia	14.1	59		Pop2	0	1	0	0		2	2	3	3.5	2.625
PI_170787	MN 2826	Turkey	19.9	59		Pop2	0	1	0	0		2	2	3.25	3.25	2.625
PI_175919	IS 12833	Turkey	14.9	61		Pop2	0	1	0	0		2	2	3.25	3.5	2.6875
PI_179050	MN 2896	Turkey	17.1	59		Pop2	0	1	0	0		2.25	2	3.25	3.5	2.75
PI_208190	MN 3360	South Africa	16.4	63		Pop2	0	1	0	0		2.25	2	2.75	3.5	2.625
PI_255738	MN 4461	Turkey	11.5	64.5		Pop2	0	1	0	0		2	2	3	3.75	2.6875
PI_267124	K-731	Mexico	14.3	57.5		Pop2	0	1	0	0		2.25	2.25	3.5	5	3.25
PI_535795	N110	unknown	15.1	53		Pop2	0	1	0	0		2	2.5	3.75	5	3.3125
PI_535796	N111	unknown	8.8	56.5		Pop2	0	1	0	0		2	2	3.5	5	3.125
PI_641815	EARLY FOLGER	Advanced	14.8	54		Pop2	0	1	0	0		2	2	3.5	4	2.875
PI_641840	STRAIGHTNECK	Advanced	17.6	66		Pop2	0	1	0	0		2	2	3	3.5	2.625
PI_641842	STRAIGHTNECK	Advanced	15.3	62		Pop2	0	1	0	0		2	2.25	3	4.5	2.9375
PI_641872	WESTERN BLACKHULL KAFIR	unknown	8.9	59		Pop2	0	1	0	0		4.5	3.75	5	4.75	4.5
PI_641875	TEXAS MILO	unknown	9.7	59		Pop2	0	1	0	0		2	2	3.75	4.75	3.125
PI_648080	MN 3456	Advanced	18.7	59		Pop2	0	1	0	0		2	2	4.25	3.75	3
PI_648084	MN 3460	Advanced	20.2	64.5		Pop2	0	1	0	0		2	2	3	3.75	2.6875
PI_648085	MN 3461	Advanced	23.6	59		Pop2	0	1	0	0		2.5	2	3	4	2.875
PI_648091	MN 3467	Advanced	17.8	59		Pop2	0	1	0	0		2	2	4	4.25	3.0625
PI_648094	MN 3470	Advanced	14.7	61		Pop2	0	1	0	0		2	2	3	3.5	2.625
PI_648123	MN 3537	Advanced	17.1	57.5		Pop2	0	1	0	0		2	2.25	3.5	4.5	3.0625
PI_648128	MN 3557	Advanced	14.4	60		Pop2	0	1	0	0		2	2	3	3.5	2.625
PI_651326	MER. 56-15	unknown	14.7	56		Pop2	0	1	0	0		2	2	3	3.5	2.625
PI_648101	MN 3482	Advanced Germplasm/Donated Germplasm	13.5	NaN		Pop2	0	1	0	0		NaN	NaN	NaN	NaN	NaN
PI_648081	MN 3457	Advanced	18.3	61		Pop2	0	0.9997	0.0003	0		2	2	3.25	3.5	2.6875
PI_648121	MN 3535	Advanced	18.4	64.5		Pop2	0	0.9993	0	0.0007		2	2	3	3.75	2.6875
PI_156355	MASAKA	Zambia	14.4	No-Flowering		Pop2	0.001	0.999	0	0		2.5	2	3.25	2.75	2.625
PI_641824	KANSAS ORANGE	Advanced	15.1	63		Pop2	0	0.999	0	0.001		2.25	2	3.25	4	2.875
PI_641844	SILVER TOP	Advanced	14.1	66		Pop2	0	0.999	0	0.001		3	2	2.75	3.75	2.875
PI_641915	Williams	Advanced	18	62		Pop2	0	0.999	0	0.001		2	2	2.75	2.75	2.375
PI_48191	SACCALINE	Australia	13.2	NaN		Pop2	0.002	0.998	0	0		NaN	NaN	NaN	NaN	NaN
PI_641866	ICEBERG ORANGE	Advanced	17	67		Pop2	0	0.998	0	0.002		2	2	2.5	3	2.375
PI_152669	GASSABI KHAFIF	Sudan	14.4	60		Pop2	0.0013	0.9977	0.001	0		2.25	2	3.25	4	2.875
PI_152671	GISHISH	Sudan	14.3	60		Pop2	0.002	0.997	0.001	0		3	2	3.5	4	3.125
PI_641848	TEXAS SEEDED RIBBON	Advanced	15.4	63.5		Pop2	0.001	0.997	0.001	0.001		2.25	2	3.5	4.75	3.125
PI_643000	MN 2716	Advanced Germplasm/Donated Germplasm	13.9	NaN		Pop2	0.002	0.996	0.001	0.001		NaN	NaN	NaN	NaN	NaN
PI_641863	GEORGIA BLUE RIBBON	Advanced	19	67		Pop2	0	0.9957	0	0.0043		2	2	2.5	3.25	2.4375
PI_641899	GOLD MEDAL	Advanced	15.6	55		Pop2	0.0047	0.9933	0.001	0.001		2	2	3	3.5	2.625
PI_641869	C.P. SPECIAL	unknown	10.9	63		Pop2	0	0.993	0.0003	0.0067		2.25	2	2.75	3.5	2.625
PI_641907	MN 713	Advanced Germplasm/Donated Germplasm	12	NaN		Pop2	0.029	0.956	0.0053	0.0097		NaN	NaN	NaN	NaN	NaN
PI_643022	MN 2776	Advanced Germplasm/Donated Germplasm	12.1	NaN		Pop2	0.001	0.9499	0.0224	0.0267		NaN	NaN	NaN	NaN	NaN
PI_19770	COLLIER	South Africa	13.8	75		Pop2	0.0766	0.9204	0.001	0.002		NaN	NaN	NaN	NaN	NaN
PI_648114	MN 3528	Advanced	15.4	59		Pop2	0.001	0.92	0.0633	0.0157		2	2	3.5	3.5	2.75
PI_641890	CLUBHEAD	Advanced Germplasm/Donated Germplasm	12.3	NaN		Pop2	0.0737	0.9176	0.005	0.0037		NaN	NaN	NaN	NaN	NaN
PI_30204	JAPANESE DWARF BROOMCORN	United States	12.5	NaN		Pop2	0.0799	0.9171	0.001	0.002		NaN	NaN	NaN	NaN	NaN
PI_641893	DWARF ASHBURN	Advanced	14.2	61		Pop2	0.093	0.906	0.001	0		2	2	3.75	4.25	3
PI_641839	SOURLESS	Advanced	15.5	61		Pop2	0.0953	0.9027	0.001	0.001		4	3	4.5	3.75	3.8125
PI_641896	MN 305	unknown	9.7	66		Pop2	0.1017	0.8953	0.002	0.001		2.5	3.5	4.25	4	3.5625
PI_641862	COLLIER	Advanced Germplasm/Donated Germplasm	13.1	NaN		Pop2	0.002	0.8727	0.0017	0.1236		NaN	NaN	NaN	NaN	NaN
PI_641892	SAPLING	Advanced	18.2	61		Pop2	0.0807	0.8663	0.011	0.042		2.25	2	3.75	4.25	3.0625
PI_152784	Safra 1	Sudan	9.3	60		Pop2	0	0.8512	0.1464	0.0023		2.5	2.25	2.25	3.25	2.5625
PI_643466	MN 4548	Advanced	14.1	66		Pop2	0.0933	0.8457	0.056	0.005		2	2	2	2.25	2.0625
PI_643001	Red Top (Sumac)	Advanced	16.1	NaN		Pop2	0.1572	0.8408	0.001	0.001		3.5	4.25	4.25	5	4.25
PI_197548	MN 3104	Algeria	16	55		Pop2	0.019	0.838	0.038	0.105		4.5	4	4.5	5	4.5
PI_641897	EARLY HONEY	Advanced	16.4	54		Pop2	0.002	0.8363	0.005	0.1567		4.75	4.5	5	5	4.8125
PI_152711	LANGRE	Sudan	15.7	68		Pop2	0.1702	0.8298	0	0		4.25	3.75	3.75	4.25	4
PI_144333	MANYOBLE	Advanced	14.3	70		Pop2	0.2039	0.7941	0.001	0.001		3.5	4	3.75	4	3.8125
PI_196586	MN 3083	Advanced	16.9	54		Pop2	0.205	0.789	0.001	0.005		2	2	3.5	3.25	2.6875
PI_641867	ICEBERG REED	Advanced	17.3	56		Pop2	0.1852	0.7875	0.001	0.0263		4.75	4.25	5	5	4.75
PI_267495	Hoakdoom 19/59	India	12	NaN		Pop2	0.2314	0.7676	0	0.001		NaN	NaN	NaN	NaN	NaN
PI_148093	Delgom	unknown	14.4	No-Flowering		Pop2	0.2325	0.7655	0.001	0.001		2	2	2.25	2.5	2.1875
PI_147831	MEHAISUGE NETCH	Ethiopia	15.1	No-Flowering		Pop2	0.001	0.7281	0.2689	0.002		2	2.25	2.25	2.25	2.1875
PI_648043	MN 3008	Advanced	16.4	68		Pop2	0.024	0.7261	0.002	0.2479		2.25	2	2	2	2.0625
PI_648069	MN 3386	Advanced	16.4	66		Pop2	0.017	0.724	0.0367	0.2223		2.75	2.75	2.75	4	3.0625
PI_155879	SAKKARI GUILIGA JONNA	India	13.3	No-Flowering		Pop2	0.001	0.7238	0.2709	0.0043		4	3	3.5	3	3.375
PI_651374	MER. 72-7	unknown	11	67		Pop2	0.004	0.723	0.206	0.067		2.25	2	2.5	3.75	2.625
PI_642999	Leoti-Peltier	Advanced	15.1	56.5		Pop2	0.001	0.7197	0.005	0.2743		2.5	4	3.5	4.5	3.625
PI_648090	MN 3466	Advanced	15.4	67		Pop2	0.001	0.7062	0.2855	0.0073		2	2	2	2	2
PI_651422	MER. 77-2	unknown	9.5	NaN		Pop2	0.0057	0.7048	0.2839	0.0057		2	2	2.25	2	2.0625
PI_655974	TEXAS BLACKHULL KAFIR	United States	13	NaN		Pop2	0.2972	0.7005	0.001	0.0013		NaN	NaN	NaN	NaN	NaN
PI_641829	MCLEAN	Advanced	15.7	63		Pop2	0.0497	0.6957	0.001	0.2537		2	2	3	2.75	2.4375
PI_482780	TGR 738G	Zimbabwe	15	61		Pop2	0.3068	0.6932	0	0		4	5	4	3.25	4.0625
PI_651373	MER. 72-6	unknown	10.1	59		Pop2	0.001	0.6924	0.1996	0.107		2	2	2	2	2
PI_482772	TGR 733	Zimbabwe	16.2	62.5		Pop2	0.3109	0.6891	0	0		4.5	4.75	4.25	3.75	4.3125
PI_641914	MN 1285	unknown	11.6	63.5		Pop2	0	0.6758	0.3242	0		2	2	2	2	2
PI_651375	MER. 72-8	unknown	12.3	61		Pop2	0	0.6696	0.3294	0.001		2.5	2	2	2	2.125
PI_641864	HODO	Advanced	14.5	No-Flowering		Pop2	0.001	0.6627	0.001	0.3353		2	2	2.5	2.5	2.25
PI_482769	Umkumbe	Zimbabwe	16.7	68		Pop2	0.3391	0.6606	0.0003	0		2	2	2.75	4.25	2.75
PI_641849	WACONIA	Advanced	14.4	45		Pop2	0.001	0.65	0.005	0.344		5	4	5	4.5	4.625
PI_482768	Bedhlana	Zimbabwe	18.7	70		Pop2	0.3562	0.6438	0	0		2	2	2.5	3.75	2.5625
PI_152811	WAD AKR 5	Sudan	18.4	67		Pop2	0.1423	0.643	0.0053	0.2093		3.38	4	4.25	4	3.9075
PI_648147	MN 3736	Advanced Germplasm/Donated Germplasm	13.1	NaN		Pop2	0.015	0.6342	0.0097	0.3411		NaN	NaN	NaN	NaN	NaN
PI_648161	MN 3751	Advanced Germplasm/Donated Germplasm	13.2	NaN		Pop2	0.2973	0.6317	0.003	0.068		NaN	NaN	NaN	NaN	NaN
PI_648105	MN 3506	Advanced	15.8	59		Pop2	0.001	0.6251	0.3729	0.001		4.25	4.5	2.5	2	3.3125
PI_641888	BATHURST SUMAC	Advanced Germplasm/Donated Germplasm	13.8	NaN		Pop2	0.001	0.621	0.0063	0.3717		NaN	NaN	NaN	NaN	NaN
PI_146890	SUGAR DRIP	Zaire	14.8	59		Pop2	0.2988	0.6072	0.055	0.039		3	2	3.25	2	2.5625
PI_648083	MN 3459	Advanced	19.2	66		Pop2	0.3805	0.6062	0.0087	0.0047		3	2.25	3	3	2.8125
PI_651363	MER. 70-15	unknown	14.6	67		Pop2	0.0033	0.6047	0.3067	0.0853		2	2	2	2	2
PI_152971	AWANLEK	Sudan	15.1	No-Flowering		Pop3	0	0	1	0		3	3.75	2	2	2.6875
PI_156480	Matudi Mangombe	Tanzania	15.5	No-Flowering		Pop3	0	0	1	0		2	2	2.25	2	2.0625
PI_648215	MN 4510	Advanced	14.3	No-Flowering		Pop3	0	0	1	0		2.5	2.5	2	2	2.25
PI_648207	MN 4531	Advanced Germplasm/Donated Germplasm	13.8	NaN		Pop3	0	0	1	0		NaN	NaN	NaN	NaN	NaN
PI_648210	IS 8264	Advanced Germplasm/Donated Germplasm	12.6	NaN		Pop3	0	0	1	0		NaN	NaN	NaN	NaN	NaN
PI_648213	IS 8267	Advanced Germplasm/Donated Germplasm	12.4	NaN		Pop3	0	0	1	0		NaN	NaN	NaN	NaN	NaN
PI_648214	IS 8268	Advanced Germplasm/Donated Germplasm	12.1	NaN		Pop3	0	0	1	0		NaN	NaN	NaN	NaN	NaN
PI_648216	MN 4511	Advanced Germplasm/Donated Germplasm	13.8	NaN		Pop3	0	0	1	0		NaN	NaN	NaN	NaN	NaN
PI_257595	NO. 1 GAMBELA	Ethiopia	13.3	62		Pop3	0	0	1	0		NaN	NaN	NaN	NaN	NaN
PI_257600	NO. 6 GAMBELA	Ethiopia	14.5	No-Flowering		Pop3	0	0	0.999	0.001		3.5	3.75	3	3.25	3.375
PI_257597	NO. 3 GAMBELA	Ethiopia	12.7	63.5		Pop3	0	0	0.999	0.001		NaN	NaN	NaN	NaN	NaN
PI_201716	L. 26 Kawanda	Nigeria	13.3	No-Flowering		Pop3	0.001	0	0.998	0.001		NaN	NaN	NaN	NaN	NaN
PI_257602	NO. 8 GAMBELA	Ethiopia	13.5	68		Pop3	0.001	0	0.998	0.001		NaN	NaN	NaN	NaN	NaN
PI_257599	NO. 5 GAMBELA	Ethiopia	16	No-Flowering		Pop3	0	0.001	0.998	0.001		3	2	2.25	2	2.3125
PI_102175	SC-1057	unknown	9	No-Flowering		Pop3	0.0023	0.001	0.9967	0		2.5	2.5	2.5	2.5	2.5
PI_154845	GAYA	Uganda	15.4	No-Flowering		Pop3	0.003	0.001	0.996	0		2.5	2	2	2.25	2.1875
PI_154844	GRASSL	Uganda	15.8	No-Flowering		Pop3	0.0043	0.001	0.9943	0.0003		3	3	2.5	2.25	2.6875
PI_641909	Red Losinga	Sudan	14	No-Flowering		Pop3	0.004	0.001	0.9907	0.0043		2	2	2	2	2
PI_153874	KATEMU	Kenya	14.9	No-Flowering		Pop3	0.001	0	0.9853	0.0137		2	2	2	2.25	2.0625
PI_155325	MPETA	Kenya	14.3	No-Flowering		Pop3	0.001	0	0.9853	0.0137		1.75	2	2.25	2.25	2.0625
PI_257603	NO. 9 GAMBELA	Ethiopia	14.6	No-Flowering		Pop3	0.001	0.0007	0.9707	0.0277		4.25	3.75	3.5	3	3.625
PI_524421	K 26	Sudan	10.5	No-Flowering		Pop3	0.0007	0	0.9703	0.029		2	2.5	2	2	2.125
PI_648170	MN 3868	Advanced Germplasm/Donated Germplasm	13.1	NaN		Pop3	0.001	0	0.963	0.036		NaN	NaN	NaN	NaN	NaN
PI_152969	KULMETN	Sudan	16	No-Flowering		Pop3	0.003	0.001	0.96	0.036		2	2	2	2	2
PI_648095	MN 3471	Advanced	14.5	No-Flowering		Pop3	0.012	0.0047	0.9593	0.024		1.75	2	2.25	2	2
PI_641908	White Meresse	Sudan	12.3	NaN		Pop3	0.048	0.001	0.95	0.001		NaN	NaN	NaN	NaN	NaN
PI_648076	MN 3442	Advanced	15.7	No-Flowering		Pop3	0.003	0.003	0.939	0.055		2	2.25	2	2	2.0625
PI_648072	MN 3395-B	Advanced	15.6	No-Flowering		Pop3	0.001	0	0.9373	0.0617		2.25	2	2	2	2.0625
PI_152881	Lwel Kochung	Sudan	16.2	No-Flowering		Pop3	0.002	0	0.934	0.064		2.25	2	2	2	2.0625
PI_152909	Mahananga	Somalia	14.2	No-Flowering		Pop3	0.0063	0.002	0.9327	0.059		2.75	3	3	2	2.6875
PI_602983	ICSV 247	unknown	9.6	61		Pop3	0.008	0.0233	0.9213	0.0473		3	3.25	4.75	3.5	3.625
PI_156504	MN 2380	Tanzania	14.8	No-Flowering		Pop3	0.0801	0	0.9179	0.002		2.25	2	2	2	2.0625
PI_153823	Mubiya 2	Kenya	14.9	68		Pop3	0.001	0	0.8793	0.1197		2.5	NaN	3	2.75	2.75
PI_651428	MER. 77-8	unknown	9.6	No-Flowering		Pop3	0.001	0.1349	0.8621	0.002		2	2	2	2.75	2.1875
PI_156906	Dura Gassobi GAF	Zaire	17.2	No-Flowering		Pop3	0.1331	0.001	0.8612	0.0047		3.25	2.25	2.5	2.75	2.6875
PI_156516	MN 2392	Tanzania	17.2	No-Flowering		Pop3	0.1386	0.0007	0.8588	0.002		2.5	2	2	2	2.125
PI_643032	MN 2798	Advanced	15.4	No-Flowering		Pop3	0.1487	0	0.8503	0.001		3	2.5	2	2	2.375
PI_152972	Ali Gidder	Sudan	15.9	No-Flowering		Pop3	0.0636	0.001	0.8414	0.094		2	3	2	2	2.25
PI_648089	MN 3465	Advanced Germplasm/Donated Germplasm	13.5	NaN		Pop3	0.0043	0.001	0.8387	0.1559		NaN	NaN	NaN	NaN	NaN
PI_643011	Hegari Makwar	Advanced Germplasm/Donated Germplasm	13.3	NaN		Pop3	0.002	0	0.8353	0.1627		NaN	NaN	NaN	NaN	NaN
PI_651409	MER. 75-11	unknown	12.6	No-Flowering		Pop3	0.001	0.177	0.8157	0.0063		2	2	2	2	2
PI_651333	MER. 64-6	unknown	8.9	No-Flowering		Pop3	0.001	0.1987	0.7329	0.0674		2	2	2	2	2
PI_154963	D1 Omubere	Uganda	9.3	No-Flowering		Pop3	0.2506	0.001	0.6688	0.0796		2.5	2.75	2	2	2.3125
PI_643029	MN 2790	Advanced	16.2	No-Flowering		Pop3	0.2323	0.001	0.6507	0.116		2.25	2	2	2	2.0625
PI_643021	MN 2770	Advanced Germplasm/Donated Germplasm	13.6	NaN		Pop3	0.001	0	0.6477	0.3513		NaN	NaN	NaN	NaN	NaN
PI_152809	WAD AKR 3	Sudan	17.9	55		Pop3	0.0037	0.001	0.6341	0.3612		3.5	4	3	3	3.375
PI_651329	MER. 61-11	unknown	9.3	No-Flowering		Pop3	0.1297	0.1633	0.6247	0.0823		2	2	2.25	2	2.0625
PI_651404	MER. 75-5	unknown	10.3	No-Flowering		Pop3	0.0013	0.378	0.6187	0.002		2.5	2	2.25	2	2.1875
PI_651367	MER. 71-5	unknown	13.2	66		Pop3	0	0.3708	0.6182	0.011		3.25	3.75	3	2	3
PI_148083	Adesh	unknown	15.7	No-Flowering		Pop4	0	0	0	1		3.25	2.5	2.75	2.75	2.8125
PI_148084	Amelsie	Ethiopia	17.2	No-Flowering		Pop4	0	0	0	1		3.25	2.5	2.25	2	2.5
PI_148089	Buketie	unknown	12.8	No-Flowering		Pop4	0	0	0	1		3	3.25	3.5	2.75	3.125
PI_148096	Getetie	Ethiopia	14.2	No-Flowering		Pop4	0	0	0	1		4.5	2	3.5	3.5	3.375
PI_148104	Mashela Tinqish Batie	unknown	9.1	63		Pop4	0	0	0	1		4.5	2.25	3.5	3	3.3125
PI_273971	MN 4580	Ethiopia	10.6	No-Flowering		Pop4	0	0	0	1		2	2	2	2	2
PI_330141	IS 11861	Ethiopia	11	No-Flowering		Pop4	0	0	0	1		2	2	2	2.25	2.0625
PI_330142	IS 11862	Ethiopia	9.8	No-Flowering		Pop4	0	0	0	1		3	3	3.5	3	3.125
PI_648068	MN 3373	Advanced	16.3	No-Flowering		Pop4	0	0	0	1		4.25	3.25	4.5	3.5	3.875
PI_648132	MN 3594	Advanced	14.6	No-Flowering		Pop4	0	0	0	1		2	2	2	2	2
PI_147830	Mehaisuge Khai	Ethiopia	14.7	No-Flowering		Pop4	0	0	0.0007	0.9993		2	2	3	3.5	2.625
PI_648165	MN 3802	Advanced	15.1	No-Flowering		Pop4	0	0.0007	0.001	0.9983		3.5	2.25	2.75	2.5	2.75
PI_196049	IS 2131	Ethiopia	13.3	64.5		Pop4	0.001	0.001	0.001	0.997		NaN	NaN	NaN	NaN	NaN
PI_164698	MN 2614	India	9.5	NaN		Pop4	0.001	0.0067	0.003	0.9893		3.5	2	2.5	2	2.5
PI_164707	MN 2620	India	16.2	NaN		Pop4	0.001	0.0107	0.002	0.9863		4.25	4	3.75	3	3.75
PI_330829	IS 12113	Ethiopia	11.7	NaN		Pop4	0.0153	0.001	0.043	0.9407		2	2	2	2	2
PI_643016	MN 2761	Advanced Germplasm/Donated Germplasm	13	NaN		Pop4	0	0.0003	0.0607	0.939		NaN	NaN	NaN	NaN	NaN
PI_271237	MN 4554	India	13.9	NaN		Pop4	0.001	0.0387	0.0437	0.9167		NaN	NaN	NaN	NaN	NaN
PI_180348	Juar	India	14.1	54		Pop4	0.0143	0.0187	0.0564	0.9106		2.25	2	3.5	3.75	2.875
PI_152998	GUMBILU	Eritrea	15.5	No-Flowering		Pop4	0.0063	0.0027	0.0897	0.9013		2	2	2	2.25	2.0625
PI_648066	MN 3365	Advanced	14.4	65.5		Pop4	0.001	0.1341	0.0027	0.8622		2.75	2.25	3.5	3.75	3.0625
PI_648067	MN 3367	Advanced Germplasm/Donated Germplasm	12.2	NaN		Pop4	0.001	0.1336	0.0123	0.853		NaN	NaN	NaN	NaN	NaN
PI_648158	MN 3747	Advanced Germplasm/Donated Germplasm	12.6	NaN		Pop4	0.0013	0.0997	0.188	0.711		NaN	NaN	NaN	NaN	NaN
PI_648155	MN 3744	Advanced Germplasm/Donated Germplasm	12.5	NaN		Pop4	0.0027	0.1667	0.141	0.6896		NaN	NaN	NaN	NaN	NaN
PI_148085	Bahetie	unknown	16.4	NaN		ADX	0.008	0.4038	0.2314	0.3568		2.63	2	3.5	2	2.5325
PI_152588	Aklamoi	Sudan	9.6	70		ADX	0.1593	0.007	0.369	0.4647		5	4	5	4.75	4.6875
PI_152627	FETERITA FAYOUMI D.S. 6	Sudan	14.4	59		ADX	0.0357	0.001	0.4813	0.482		3	3.5	4	3.75	3.5625
PI_152630	FETERITA FAYOUMI D.S. 10	Sudan	14.9	67		ADX	0.0017	0.001	0.4902	0.5072		2.25	2	2	2	2.0625
PI_152633	FETERITA FAYOUMI D.S. 13	Sudan	15.8	No-Flowering		ADX	0.5318	0.129	0.3324	0.0067		2.13	2	2.25	2.25	2.1575
PI_152637	FETERITA FAYOUMI D.S. 21	Sudan	16	68		ADX	0.0033	0.001	0.4893	0.5063		2.75	2.75	2.25	2	2.4375
PI_152656	FETERITA KENANA	Sudan	20.8	61		ADX	0.0037	0.001	0.538	0.4573		3.75	2.5	4.5	3	3.4375
PI_152659	FETERITA SPUR T.S. 3232	United States	20	52		ADX	0.006	0.001	0.4968	0.4962		3.25	2	4.25	4	3.375
PI_152668	Gassabi G. R. F.	Sudan	15.4	52		ADX	0.0157	0.003	0.4997	0.4817		4.25	3.5	5	3	3.9375
PI_152825	U.T. 4	Zaire	19.8	64.5		ADX	0.1477	0.3967	0.236	0.2197		4	2	3.5	3	3.125
PI_152832	U.T. 84	Zaire	14.5	60		ADX	0.1714	0.3391	0.2564	0.2331		3.5	3	3.5	4.25	3.5625
PI_152875	FETERITA MAATUK FULLI	Sudan	9	No-Flowering		ADX	0.0323	0.4985	0.4682	0.001		2	2	2.5	2.25	2.1875
PI_152886	FETERITA NIDIANA	Sudan	16.6	No-Flowering		ADX	0.45	0.548	0.001	0.001		2.13	2.75	2	2	2.22
PI_152913	WAXY SOONER MILO	United States	17.6	70		ADX	0.4448	0.5552	0	0		2	2	2.75	3.75	2.625
PI_154969	A3 Nkumba	Uganda	11.5	No-Flowering		ADX	0.0523	0.5417	0.405	0.001		2.42	2.25	2.25	2	2.23
PI_155230	MN 1540	Sudan	9.3	No-Flowering		ADX	0.3517	0.001	0.337	0.3103		2	2	2	2	2
PI_155323	KILONGOLA	Kenya	14.8	No-Flowering		ADX	0.5557	0.1367	0.083	0.2247		2	2	2.25	2.25	2.125
PI_155642	MARANGOMWA	Zambia	17.7	No-Flowering		ADX	0.5338	0.4648	0.001	0.0003		2.5	2	2.75	3	2.5625
PI_156352	MN 2238	Zambia	14.6	No-Flowering		ADX	0.062	0.3757	0.5613	0.001		3.25	5	3.5	2.75	3.625
PI_156488	MN 2364	Tanzania	14.4	No-Flowering		ADX	0.5557	0.001	0.4433	0		2.5	2	2.75	2.75	2.5
PI_156491	MN 2367	Tanzania	16.3	No-Flowering		ADX	0.2983	0.15	0.5337	0.018		2.5	2.5	2.25	2.25	2.375
PI_156874	Hoc Lean	Zaire	14.5	60		ADX	0.3146	0.4255	0.1886	0.0713		2.25	2	3	3	2.5625
PI_156890	Dura Huria	Zaire	17.2	61		ADX	0.0433	0.5663	0.0013	0.389		2.5	2	2.75	2	2.3125
PI_156972	Fo Balongba	Zaire	15.7	No-Flowering		ADX	0.2562	0	0.4153	0.3286		2.75	2.5	2.25	2.75	2.5625
PI_168505	Macafo Da Wayo	Nigeria	14.3	No-Flowering		ADX	0.3538	0.029	0.3088	0.3085		2.25	2	2	2.25	2.125
PI_183478	JUAR	India	14.2	57.5		ADX	0.1777	0.4305	0.3308	0.061		3.25	2	4.5	4.5	3.5625
PI_195042	MN 3003	Ethiopia	14.2	No-Flowering		ADX	0.1416	0.1893	0.136	0.5332		2.25	2.25	3	3	2.625
PI_196072	MN 3076	Ethiopia	14.5	No-Flowering		ADX	0.0023	0.5588	0.4379	0.001		2	2	2	2	2
PI_273955	MN 4566	Ethiopia	16.4	59		ADX	0.001	0.4105	0.001	0.5875		2	2.25	4.25	4	3.125
PI_273958	MN 4569	Ethiopia	11.7	No-Flowering		ADX	0.2343	0.0107	0.1746	0.5805		2.25	2.5	2.5	2	2.3125
PI_287625	MN 48	Zimbabwe	15.1	No-Flowering		ADX	0.1023	0.2589	0.4868	0.1519		2.25	2	2	2	2.0625
PI_302131	MN 4179	Portugal	14.8	54		ADX	0.003	0.5955	0.0463	0.3552		3	2	3.25	4	3.0625
PI_482782	Chifubata	Zimbabwe	14.1	71.5		ADX	0.4149	0.5851	0	0		3.75	3.25	4	3.75	3.6875
PI_482792	TGR 885	Zimbabwe	14.8	68		ADX	0.4307	0.5683	0.001	0		3.25	3.25	3.5	3.75	3.4375
PI_482814	TGR 1146	Zimbabwe	11.1	68		ADX	0.0827	0.3357	0.5807	0.001		2.5	2.5	2.5	3	2.625
PI_501029	ZM-1847	Zambia	10	NaN		ADX	0.4633	0.5367	0	0		2	2	2.25	3.25	2.375
PI_501031	ZM-1884	Zambia	9.5	No-Flowering		ADX	0.4281	0.5715	0.0003	0		2.75	2	2.5	2.75	2.5
PI_641825	LEOTI	Advanced	14.6	57.5		ADX	0.001	0.4181	0.001	0.5799		2	2	4	4.25	3.0625
PI_641887	BATHURST SUMAC	Advanced	14.3	50.5		ADX	0.001	0.5884	0.002	0.4086		3	2	3.5	4	3.125
PI_641912	MUTAN	Kenya	14.9	No-Flowering		ADX	0.5759	0.003	0.3148	0.1064		2.5	2	2	2	2.125
PI_643010	MN 2753	Advanced	14.9	67		ADX	0.0686	0.001	0.4595	0.4708		4	3.75	4.5	3	3.8125
PI_648042	MN 3007	Advanced	14.2	50.5		ADX	0.0723	0.3558	0.0047	0.5673		4	3.5	3	3.5	3.5
PI_648077	MN 3444	Advanced	18.1	62		ADX	0.0017	0.5093	0.2093	0.2797		2.5	2	2.5	2.25	2.3125
PI_648078	MN 3446	Advanced	14.8	61		ADX	0.3671	0.3738	0.1841	0.075		2	2	3.75	3.75	2.875
PI_648086	MN 3462	Advanced	20.4	61		ADX	0.0357	0.5695	0.0013	0.3935		2	2	2	2	2
PI_648087	MN 3463	Advanced	18.9	60		ADX	0.042	0.5649	0.001	0.3921		2	2.5	2.75	2	2.3125
PI_648088	MN 3464	Advanced	16	61		ADX	0.001	0.511	0.208	0.28		3.75	3.5	4.5	4.25	4
PI_648098	MN 3479	Advanced	16.5	69		ADX	0.006	0.4792	0.5118	0.003		3	2	2.25	2	2.3125
PI_648099	MN 3480	Advanced	15.8	59		ADX	0.1283	0.5613	0.137	0.1733		2	2	2	2	2
PI_648102	MN 3483	Advanced	18.1	63.5		ADX	0.0037	0.5846	0.4097	0.002		2	2.25	2	2	2.0625
PI_648106	MN 3510	Advanced	15.7	No-Flowering		ADX	0.0243	0.4985	0.043	0.4341		5	3.75	3.75	3.75	4.0625
PI_648118	MN 3532	Advanced	15.4	63		ADX	0.001	0.4847	0.1869	0.3274		2	2	3.5	3	2.625
PI_648124	MN 3543	Advanced	16.9	68		ADX	0.015	0.3727	0.5307	0.0817		3.5	3.75	2.25	3.25	3.1875
PI_648206	Missouri Gray Top	Advanced	16.1	63.5		ADX	0.0357	0.5328	0.2751	0.1564		2	2.5	2.5	2.25	2.3125
PI_651324	MER. 50-1	unknown	13	No-Flowering		ADX	0.01	0.5459	0.001	0.4431		2	2	2.5	2	2.125
PI_651348	MER. 69-6	unknown	8.9	61		ADX	0.001	0.3279	0.5315	0.1396		3.75	3.5	4.75	3.75	3.9375
PI_651369	MER. 72-2	unknown	13.6	65.5		ADX	0	0.5791	0.4209	0		2	2	2	2	2
PI_651370	MER. 72-3	unknown	12.9	66		ADX	0	0.495	0.505	0		2	2	2	2	2
PI_651372	MER. 72-5	unknown	9.5	59		ADX	0.0003	0.5937	0.4059	0		3.75	4.25	2.5	2	3.125
PI_651380	MER. 73-5	unknown	13.2	70		ADX	0.1546	0.3311	0.5133	0.001		2.25	2.25	3	2.5	2.5
PI_651384	MER. 73-9	unknown	12.8	No-Flowering		ADX	0.002	0.3995	0.5965	0.002		2.75	2.75	2	2.25	2.4375
PI_651391	MER. 74-1	unknown	9.9	No-Flowering		ADX	0.0423	0.3653	0.5917	0.0007		4	3.75	2.5	2.25	3.125
PI_651392	MER. 74-2	unknown	13	No-Flowering		ADX	0.0337	0.3757	0.579	0.0117		3	3	2.5	2.5	2.75
PI_651393	MER. 74-4	unknown	9.8	No-Flowering		ADX	0.108	0.3591	0.5318	0.001		2	2	2	2	2
PI_651394	MER. 74-5	unknown	10.5	No-Flowering		ADX	0.0864	0.4878	0.4248	0.001		2.5	2	2	2	2.125
PI_651397	MER. 74-8	unknown	8.8	NaN		ADX	0.019	0.5365	0.4435	0.001		2.25	2.5	2	2	2.1875
PI_651399	MER. 74-11	unknown	8.8	70		ADX	0.002	0.5225	0.4745	0.001		2	2	2	2.25	2.0625
PI_651454	MER. 80-11	unknown	9.3	75		ADX	0	0.5163	0.4833	0.0003		3.5	3.75	2.75	2	3
PI_653616	WRAY	Advanced	20.4	63		ADX	0.003	0.5338	0.2756	0.1876		2	2	2	2	2
PI_653617	KELLER	Advanced	17.2	66		ADX	0.0013	0.5868	0.2779	0.134		2.25	2	2	2	2.0625
PI_74322	AZ9504	unknown	9.4	67		ADX	0.2239	0.001	0.3904	0.3847		3.5	3.75	2	2.25	2.875
PI_641873	JUICY FETERITA	Advanced Germplasm/Donated Germplasm	13.8	NaN		ADX	0.1729	0.0083	0.3711	0.4477		NaN	NaN	NaN	NaN	NaN
PI_641906	MN 431	Advanced Germplasm/Donated Germplasm	12.6	NaN		ADX	0.024	0.4728	0.14	0.3631		NaN	NaN	NaN	NaN	NaN
PI_643012	MN 2755	Advanced Germplasm/Donated Germplasm	12.3	NaN		ADX	0.0817	0.001	0.424	0.4933		NaN	NaN	NaN	NaN	NaN
PI_648065	MN 3364	Advanced Germplasm/Donated Germplasm	13.7	NaN		ADX	0.3028	0.001	0.3585	0.3378		NaN	NaN	NaN	NaN	NaN
PI_648079	MN 3455	Advanced Germplasm/Donated Germplasm	13.8	NaN		ADX	0.002	0.5257	0.199	0.2733		NaN	NaN	NaN	NaN	NaN
PI_648097	MN 3478	Advanced Germplasm/Donated Germplasm	12	NaN		ADX	0.0057	0.528	0.2103	0.256		NaN	NaN	NaN	NaN	NaN
PI_648116	MN 3530	Advanced Germplasm/Donated Germplasm	13.6	NaN		ADX	0.0927	0.4021	0.3725	0.1327		NaN	NaN	NaN	NaN	NaN
PI_648122	MN 3536	Advanced Germplasm/Donated Germplasm	12.8	NaN		ADX	0.001	0.4953	0.2157	0.288		NaN	NaN	NaN	NaN	NaN
PI_648149	MN 3738	Advanced Germplasm/Donated Germplasm	13	NaN		ADX	0.0646	0.4905	0.0093	0.4355		NaN	NaN	NaN	NaN	NaN
PI_648150	MN 3739	Advanced Germplasm/Donated Germplasm	12.9	NaN		ADX	0.05	0.4842	0.0033	0.4625		NaN	NaN	NaN	NaN	NaN
PI_648196	MN 4244	Advanced Germplasm/Donated Germplasm	13.1	NaN		ADX	0.1264	0.5582	0.033	0.2824		NaN	NaN	NaN	NaN	NaN
PI_247733	NGIRAMUGUFU	Zaire	13.8	61		ADX	0.004	0.561	0.435	0		NaN	NaN	NaN	NaN	NaN
PI_267123	K-460	Former Soviet Union	13.3	No-Flowering		ADX	0.001	0.552	0.003	0.444		NaN	NaN	NaN	NaN	NaN

## Sheet: Supplementary Table S2
	Supplementary Table S2. Analysis of variance of the sweet sorghum diversity panel evaluated for anthracnose resistance response in 2017 and 2018 at Florida, Georgia, Texas, and Puerto Rico.
	Source	df	Summ of Squares	Means Square	Error df	F value	p(value)
	Year	1	79.1146	79.1146	2384	167.06	<.0001
	Location	3	93.1646	31.0549	736.16	29.76	<.0001
	Year*Location	3	170.795	56.9316	2384	120.21	<.0001
	Accessions	235	1321.7	5.62425	712.31	5.28	<.0001
	Accessions*Location	695	751.668	1.08154	2384	2.28	<.0001
	Error	2384	1129.02	0.473583	.	.	.
